# Supplementary material for: Boosting Lithium Storage of a Metal-Organic Framework via Zinc Doping
Source: Materials (Basel). 2022 Jun 13;15(12):4186. doi: 10.3390/ma15124186 (PMC9227496; doi:10.3390/ma15124186)
Supplement: Supplementary file 1 [file materials-15-04186-s001.zip]

Archive with 1 entries (1 files):
- materials-1731917-supplementary.pdf
